# Supplementary material for: First Molecular Identification of Caligus clemensi on Cultured Crimson Snapper Lutjanus erythropterus on Jerejak Island, Penang, Peninsular Malaysia
Source: Pathogens. 2022 Jan 29;11(2):188. doi: 10.3390/pathogens11020188 (PMC8879188; doi:10.3390/pathogens11020188)
Supplement: Supplementary file 1 [file pathogens-11-00188-s001.zip]

Archive with 1 entries (1 files):
- pathogens-1508173-supplementary.pdf
